# Supplementary material for: Genome-wide identification and expression analysis of the SET domain-containing gene family in potato (Solanum tuberosum L.)
Source: BMC Genomics. 2024 May 3;25:442. doi: 10.1186/s12864-024-10367-2 (PMC11069243; doi:10.1186/s12864-024-10367-2)
Supplement: Supplementary file 1 — Supplementary Material 1. [file 12864_2024_10367_MOESM1_ESM.xlsx]

## Sheet: Table S1
Table S1: List of SET domain-containing genes identified in the potato genome.
Reference gene ID	Longest transcript ID	Gene name	Gene description	Chromosome	Start position	End position	Strand	Gene length	Coding region length	Number of exons	Subcellular location	Number of transmembrane helices
SOLTUB.AGRIA.G00000000075	SOLTUB.AGRIA.G00000000075.1	StSET1	Histone-lysine N-methyltransferase setd3	St01	720215	725065	+	4850	1413	5	mTP	0
SOLTUB.AGRIA.G00000000271	SOLTUB.AGRIA.G00000000271.1	StSET2	histone-lysine N-methyltransferase	St01	2427036	2439742	-	12706	1170	14	Nucleus	0
SOLTUB.AGRIA.G00000000381	SOLTUB.AGRIA.G00000000381.4	StSET3	Histone-lysine N-methyltransferase set-2	St01	3468758	3483766	+	15008	4986	24	Nucleus	0
SOLTUB.AGRIA.G00000002697	SOLTUB.AGRIA.G00000002697.1	StSET4	Histone-lysine N-methyltransferase	St01	64871525	64885599	-	14074	2490	18	Nucleus	0
SOLTUB.AGRIA.G00000002798	SOLTUB.AGRIA.G00000002798.1	StSET5	Histone-lysine N-methyltransferase	St01	66033605	66037006	+	3401	987	2	Nucleus	0
SOLTUB.AGRIA.G00000003420	SOLTUB.AGRIA.G00000003420.1	StSET6	SET domain-containing protein	St01	72809563	72816916	-	7353	1698	16	Nucleus	0
SOLTUB.AGRIA.G00000003660	SOLTUB.AGRIA.G00000003660.1	StSET7	Histone-lysine N-methyltransferase	St01	75023461	75035056	-	11595	3174	23	Nucleus	0
SOLTUB.AGRIA.G00000007789	SOLTUB.AGRIA.G00000007789.1	StSET8	SET domain-containing protein	St02	41521191	41530077	-	8886	1530	13	cTP	0
SOLTUB.AGRIA.G00000008456	SOLTUB.AGRIA.G00000008456.1	StSET9	Histone-lysine N-methyltransferase	St02	47334303	47343052	+	8749	2541	15	Nucleus	0
SOLTUB.AGRIA.G00000008604	SOLTUB.AGRIA.G00000008604.1	StSET10	Histone-lysine N-methyltransferase	St02	48614976	48627680	+	12704	4530	12	Nucleus	0
SOLTUB.AGRIA.G00000009074	SOLTUB.AGRIA.G00000009074.2	StSET11	Histone-lysine N-methyltransferase, H3 lysine-9 specific	St02	52179944	52208595	-	28651	2082	15	Nucleus	0
SOLTUB.AGRIA.G00000009660	SOLTUB.AGRIA.G00000009660.1	StSET12	Histone-lysine N-methyltransferase	St03	7801848	7811515	+	9667	2769	17	Nucleus	0
SOLTUB.AGRIA.G00000009821	SOLTUB.AGRIA.G00000009821.1	StSET13	Histone-lysine n-methyltransferase, suvh, putative	St03	16808358	16809058	-	700	627	2	Nucleus	0
SOLTUB.AGRIA.G00000009929	SOLTUB.AGRIA.G00000009929.1	StSET14	Histone-lysine n-methyltransferase, h3 lysine-9 specific suvh6	St03	21200296	21212262	-	11966	2130	5	Nucleus	0
SOLTUB.AGRIA.G00000009934	SOLTUB.AGRIA.G00000009934.1	StSET15	Histone-lysine N-methyltransferase, H3 lysine-9 specific	St03	21725057	21725487	-	430	393	2	Nucleus	0
SOLTUB.AGRIA.G00000010397	SOLTUB.AGRIA.G00000010397.3	StSET16	Tetratricopeptide repeat (TPR)-like superfamily protein	St03	33512390	33532233	-	19843	2361	15	Nucleus	0
SOLTUB.AGRIA.G00000010424	SOLTUB.AGRIA.G00000010424.1	StSET17	Histone-lysine n-methyltransferase, suvh, putative	St03	34040917	34042969	+	2052	339	2	Nucleus	0
SOLTUB.AGRIA.G00000010426	SOLTUB.AGRIA.G00000010426.1	StSET18	Histone-lysine N-methyltransferase, H3 lysine-9 specific	St03	34049689	34051309	+	1620	1617	2	Nucleus	0
SOLTUB.AGRIA.G00000010428	SOLTUB.AGRIA.G00000010428.1	StSET19	Histone-lysine N-methyltransferase, H3 lysine-9 specific	St03	34106021	34114990	+	8969	2574	3	Nucleus	0
SOLTUB.AGRIA.G00000010429	SOLTUB.AGRIA.G00000010429.1	StSET20	Histone-lysine N-methyltransferase, H3 lysine-9 specific	St03	34114554	34118130	+	3576	2385	3	Nucleus	0
SOLTUB.AGRIA.G00000010430	SOLTUB.AGRIA.G00000010430.1	StSET21	Histone-lysine N-methyltransferase, H3 lysine-9 specific	St03	34126801	34129347	+	2546	2547	1	Nucleus	0
SOLTUB.AGRIA.G00000011116	SOLTUB.AGRIA.G00000011116.1	StSET22	Histone-lysine n-methyltransferase atxr6	St03	44251123	44254568	-	3445	1071	6	Nucleus	0
SOLTUB.AGRIA.G00000011346	SOLTUB.AGRIA.G00000011346.1	StSET23	Histone-lysine n-methyltransferase atxr6	St03	46600110	46603517	+	3407	1071	6	Nucleus	0
SOLTUB.AGRIA.G00000011413	SOLTUB.AGRIA.G00000011413.1	StSET24	Histone-lysine N-methyltransferase	St03	47251838	47263064	+	11226	3273	23	Nucleus	0
SOLTUB.AGRIA.G00000015473	SOLTUB.AGRIA.G00000015473.1	StSET25	histone-lysine N-methyltransferase	St04	55488677	55509708	+	21031	4269	18	Nucleus	0
SOLTUB.AGRIA.G00000015494	SOLTUB.AGRIA.G00000015494.1	StSET26	histone-lysine N-methyltransferase	St04	56063741	56085683	+	21942	5298	20	Nucleus	0
SOLTUB.AGRIA.G00000015796	SOLTUB.AGRIA.G00000015796.1	StSET27	SET domain-containing protein	St04	61041834	61045844	+	4010	2046	4	Nucleus	0
SOLTUB.AGRIA.G00000016988	SOLTUB.AGRIA.G00000016988.1	StSET28	O-fucosyltransferase family protein	St05	470098	484125	+	14027	3009	14	Nucleus	1
SOLTUB.AGRIA.G00000017481	SOLTUB.AGRIA.G00000017481.1	StSET29	SET domain-containing protein	St05	4707964	4709574	-	1610	1611	1	Nucleus	0
SOLTUB.AGRIA.G00000021861	SOLTUB.AGRIA.G00000021861.1	StSET30	histone-lysine N-methyltransferase	St06	39258928	39283885	-	24957	4983	19	Nucleus	0
SOLTUB.AGRIA.G00000021943	SOLTUB.AGRIA.G00000021943.1	StSET31	Histone-lysine N-methyltransferase	St06	40437425	40446663	+	9238	1437	14	Nucleus	0
SOLTUB.AGRIA.G00000022000	SOLTUB.AGRIA.G00000022000.1	StSET32	Histone-lysine N-methyltransferase, H3 lysine-9 specific	St06	41082584	41091534	+	8950	3195	3	Nucleus	0
SOLTUB.AGRIA.G00000023385	SOLTUB.AGRIA.G00000023385.3	StSET33	SET-domain containing protein lysine methyltransferase family protein	St06	54321684	54331352	-	9668	2628	11	Nucleus	0
SOLTUB.AGRIA.G00000023483	SOLTUB.AGRIA.G00000023483.1	StSET34	SET-domain containing protein lysine methyltransferase family protein	St06	55127936	55137722	+	9786	2634	11	Nucleus	0
SOLTUB.AGRIA.G00000023673	SOLTUB.AGRIA.G00000023673.2	StSET35	histone-lysine N-methyltransferase	St07	1112070	1131194	+	19124	2418	11	Nucleus	0
SOLTUB.AGRIA.G00000024001	SOLTUB.AGRIA.G00000024001.1	StSET36	histone-lysine N-methyltransferase	St07	4859047	4873522	+	14475	1395	11	Nucleus	0
SOLTUB.AGRIA.G00000024009	SOLTUB.AGRIA.G00000024009.1	StSET37	histone-lysine N-methyltransferase	St07	4948512	4951216	+	2704	978	9	Nucleus	0
SOLTUB.AGRIA.G00000024014	SOLTUB.AGRIA.G00000024014.1	StSET38	histone-lysine N-methyltransferase	St07	5055721	5061539	+	5818	621	7	Nucleus	0
SOLTUB.AGRIA.G00000024018	SOLTUB.AGRIA.G00000024018.1	StSET39	histone-lysine N-methyltransferase	St07	5110932	5114892	+	3960	792	7	Nucleus	0
SOLTUB.AGRIA.G00000024020	SOLTUB.AGRIA.G00000024020.1	StSET40	histone-lysine N-methyltransferase	St07	5158417	5162198	+	3781	957	10	Nucleus	0
SOLTUB.AGRIA.G00000025103	SOLTUB.AGRIA.G00000025103.1	StSET41	Actin-histidine N-methyltransferase	St07	39168475	39177421	+	8946	1515	12	cTP	0
SOLTUB.AGRIA.G00000025403	SOLTUB.AGRIA.G00000025403.1	StSET42	Histone-lysine n-methyltransferase atxr2	St07	43314052	43330565	-	16513	1512	16	Nucleus	0
SOLTUB.AGRIA.G00000025444	SOLTUB.AGRIA.G00000025444.1	StSET43	histone-lysine N-methyltransferase	St07	43621064	43633944	-	12880	7266	19	Nucleus	0
SOLTUB.AGRIA.G00000027679	SOLTUB.AGRIA.G00000027679.1	StSET44	histone-lysine N-methyltransferase	St08	33586728	33594763	+	8035	3951	9	Nucleus	0
SOLTUB.AGRIA.G00000027697	SOLTUB.AGRIA.G00000027697.1	StSET45	histone-lysine N-methyltransferase	St08	34058396	34068361	+	9965	4455	13	SP	1
SOLTUB.AGRIA.G00000028925	SOLTUB.AGRIA.G00000028925.1	StSET46	Isocitrate dehydrogenase [NAD] subunit, mitochondrial	St08	57545261	57556772	-	11511	4269	8	Nucleus	0
SOLTUB.AGRIA.G00000031978	SOLTUB.AGRIA.G00000031978.1	StSET47	SET-domain containing protein lysine methyltransferase family protein	St09	62614838	62627162	-	12324	2598	10	Nucleus	0
SOLTUB.AGRIA.G00000032219	SOLTUB.AGRIA.G00000032219.1	StSET48	Histone-lysine N-methyltransferase, H3 lysine-9 specific	St09	65468035	65470770	-	2735	2016	2	Nucleus	0
SOLTUB.AGRIA.G00000032472	SOLTUB.AGRIA.G00000032472.1	StSET49	Histone-lysine N-methyltransferase ASHR2	St09	68495190	68496335	-	1145	1146	1	Nucleus	0
SOLTUB.AGRIA.G00000032543	SOLTUB.AGRIA.G00000032543.1	StSET50	Histone-lysine N-methyltransferase	St09	69205839	69212704	-	6865	2367	8	Nucleus	0
SOLTUB.AGRIA.G00000032565	SOLTUB.AGRIA.G00000032565.1	StSET51	Histone-lysine N-methyltransferase Su(var)3-9	St09	69415755	69424604	+	8849	2091	3	Nucleus	0
SOLTUB.AGRIA.G00000032991	SOLTUB.AGRIA.G00000032991.1	StSET52	Histone-lysine N-methyltransferase trithorax	St09	73499733	73519774	+	20041	3240	23	Nucleus	0
SOLTUB.AGRIA.G00000036010	SOLTUB.AGRIA.G00000036010.1	StSET53	Histone-lysine N-methyltransferase, H3 lysine-9 specific SUVH1	St10	57268972	57278037	+	9065	3423	8	Nucleus	3
SOLTUB.AGRIA.G00000042041	SOLTUB.AGRIA.G00000042041.1	StSET54	Histone-lysine N-methyltransferase Su(var)3-9	St12	54451295	54455378	-	4083	1992	3	Nucleus	0
SOLTUB.AGRIA.G00000042338	SOLTUB.AGRIA.G00000042338.1	StSET55	histone-lysine N-methyltransferase	St12	56868789	56876399	+	7610	921	10	Nucleus	0
SOLTUB.AGRIA.G00000042765	SOLTUB.AGRIA.G00000042765.2	StSET56	SET-domain protein lysine methyltransferase family protein	StUn	11990945	12001314	+	10369	1584	5	Nucleus	0
SOLTUB.AGRIA.G00000043426	SOLTUB.AGRIA.G00000043426.1	StSET57	SET-domain protein lysine methyltransferase family protein	StUn	36924049	36933804	-	9755	1638	5	Nucleus	0

## Sheet: Table S2
Table S2: Physicochemical properties of proteins of StSET genes.
Gene name	Protein length [AA]	Protein molecular weight [Da]	Theoretical pI	Instability index	Stable/Unstable	Aliphatic index	Grand average of hydropathicity (GRAVY)	Extinction coefficients	Estimated half-life	Three major amino acids [%]
StSET1	470	51898.1	6.16	45.78	unstable	101.47	-0.059	Extinction coefficients are in units of M-1 cm-1, at 280 nm measured in water. Ext. coefficient 48275 Abs 0.1% (=1 g/l) 0.930, assuming all pairs of Cys residues form cystines Ext. coefficient 47900 Abs 0.1% (=1 g/l) 0.923, assuming all Cys residues are reduced	The N-terminal of the sequence considered is M (Met). The estimated half-life is: 30 hours (mammalian reticulocytes, in vitro). >20 hours (yeast, in vivo). >10 hours (Escherichia coli, in vivo).	Leu (L): 14.3% Ser (S): 9.6% Ala (A): 7.4%
StSET2	389	43868.3	8.57	46.87	unstable	71.67	-0.476	Extinction coefficients are in units of M-1 cm-1, at 280 nm measured in water. Ext. coefficient 58660 Abs 0.1% (=1 g/l) 1.337, assuming all pairs of Cys residues form cystines Ext. coefficient 57410 Abs 0.1% (=1 g/l) 1.309, assuming all Cys residues are reduced	The N-terminal of the sequence considered is M (Met). The estimated half-life is: 30 hours (mammalian reticulocytes, in vitro). >20 hours (yeast, in vivo). >10 hours (Escherichia coli, in vivo).	Lys (K): 9.3% Ser (S): 8.7% Ile (I): 7.2%
StSET3	1661	182247	7.57	49.64	unstable	72.64	-0.506	Extinction coefficients are in units of M-1 cm-1, at 280 nm measured in water. Ext. coefficient 131985 Abs 0.1% (=1 g/l) 0.724, assuming all pairs of Cys residues form cystines Ext. coefficient 129610 Abs 0.1% (=1 g/l) 0.711, assuming all Cys residues are reduced	The N-terminal of the sequence considered is M (Met). The estimated half-life is: 30 hours (mammalian reticulocytes, in vitro). >20 hours (yeast, in vivo). >10 hours (Escherichia coli, in vivo).	Ser (S): 12.6% Lys (K): 8.2% Val (V): 7.6%
StSET4	829	92700.8	6.5	47.75	unstable	65.07	-0.756	Extinction coefficients are in units of M-1 cm-1, at 280 nm measured in water. Ext. coefficient 73865 Abs 0.1% (=1 g/l) 0.797, assuming all pairs of Cys residues form cystines Ext. coefficient 71740 Abs 0.1% (=1 g/l) 0.774, assuming all Cys residues are reduced	The N-terminal of the sequence considered is M (Met). The estimated half-life is: 30 hours (mammalian reticulocytes, in vitro). >20 hours (yeast, in vivo). >10 hours (Escherichia coli, in vivo).	Ser (S): 10.6% Leu (L): 8.0% Gly (G): 7.6%
StSET5	328	35592.4	6.32	48.99	unstable	78.78	-0.139	Extinction coefficients are in units of M-1 cm-1, at 280 nm measured in water. Ext. coefficient 24170 Abs 0.1% (=1 g/l) 0.679, assuming all pairs of Cys residues form cystines Ext. coefficient 22920 Abs 0.1% (=1 g/l) 0.644, assuming all Cys residues are reduced	The N-terminal of the sequence considered is M (Met). The estimated half-life is: 30 hours (mammalian reticulocytes, in vitro). >20 hours (yeast, in vivo). >10 hours (Escherichia coli, in vivo).	Ser (S): 11.3% Leu (L): 8.8% Gly (G): 8.5%
StSET6	565	63250.4	4.74	44.34	unstable	86.5	-0.338	Extinction coefficients are in units of M-1 cm-1, at 280 nm measured in water. Ext. coefficient 72475 Abs 0.1% (=1 g/l) 1.146, assuming all pairs of Cys residues form cystines Ext. coefficient 71850 Abs 0.1% (=1 g/l) 1.136, assuming all Cys residues are reduced	The N-terminal of the sequence considered is M (Met). The estimated half-life is: 30 hours (mammalian reticulocytes, in vitro). >20 hours (yeast, in vivo). >10 hours (Escherichia coli, in vivo).	Leu (L): 13.1% Glu (E): 9.2% Ser (S): 8.8%
StSET7	1057	119705	8.34	49.19	unstable	69.06	-0.508	Extinction coefficients are in units of M-1 cm-1, at 280 nm measured in water. Ext. coefficient 144470 Abs 0.1% (=1 g/l) 1.207, assuming all pairs of Cys residues form cystines Ext. coefficient 140720 Abs 0.1% (=1 g/l) 1.176, assuming all Cys residues are reduced	The N-terminal of the sequence considered is M (Met). The estimated half-life is: 30 hours (mammalian reticulocytes, in vitro). >20 hours (yeast, in vivo). >10 hours (Escherichia coli, in vivo).	Ser (S): 8.5% Glu (E): 7.9% Lys (K): 7.8%
StSET8	509	58494.8	5.69	51.79	unstable	82.06	-0.321	Extinction coefficients are in units of M-1 cm-1, at 280 nm measured in water. Ext. coefficient 70860 Abs 0.1% (=1 g/l) 1.211, assuming all pairs of Cys residues form cystines Ext. coefficient 70360 Abs 0.1% (=1 g/l) 1.203, assuming all Cys residues are reduced	The N-terminal of the sequence considered is M (Met). The estimated half-life is: 30 hours (mammalian reticulocytes, in vitro). >20 hours (yeast, in vivo). >10 hours (Escherichia coli, in vivo).	Leu (L): 9.8% Ser (S): 7.3% Ala (A): 7.1%
StSET9	846	94991	6.65	43.63	unstable	68.69	-0.659	Extinction coefficients are in units of M-1 cm-1, at 280 nm measured in water. Ext. coefficient 75645 Abs 0.1% (=1 g/l) 0.796, assuming all pairs of Cys residues form cystines Ext. coefficient 72770 Abs 0.1% (=1 g/l) 0.766, assuming all Cys residues are reduced	The N-terminal of the sequence considered is M (Met). The estimated half-life is: 30 hours (mammalian reticulocytes, in vitro). >20 hours (yeast, in vivo). >10 hours (Escherichia coli, in vivo).	Ser (S): 9.1% Leu (L): 8.3% Glu (E): 7.2%
StSET10	1509	170090	6.32	50.05	unstable	80.3	-0.409	Extinction coefficients are in units of M-1 cm-1, at 280 nm measured in water. Ext. coefficient 213550 Abs 0.1% (=1 g/l) 1.256, assuming all pairs of Cys residues form cystines Ext. coefficient 210050 Abs 0.1% (=1 g/l) 1.235, assuming all Cys residues are reduced	The N-terminal of the sequence considered is M (Met). The estimated half-life is: 30 hours (mammalian reticulocytes, in vitro). >20 hours (yeast, in vivo). >10 hours (Escherichia coli, in vivo).	Ser (S): 9.5% Leu (L): 9.1% Glu (E): 6.9%
StSET11	693	77035.3	7.64	38.17	stable	75.04	-0.454	Extinction coefficients are in units of M-1 cm-1, at 280 nm measured in water. Ext. coefficient 69605 Abs 0.1% (=1 g/l) 0.904, assuming all pairs of Cys residues form cystines Ext. coefficient 67730 Abs 0.1% (=1 g/l) 0.879, assuming all Cys residues are reduced	The N-terminal of the sequence considered is M (Met). The estimated half-life is: 30 hours (mammalian reticulocytes, in vitro). >20 hours (yeast, in vivo). >10 hours (Escherichia coli, in vivo).	Val (V): 9.2% Gly (G): 8.1% Ser (S): 6.8%
StSET12	922	103030	8.37	52.67	unstable	65.17	-0.759	Extinction coefficients are in units of M-1 cm-1, at 280 nm measured in water. Ext. coefficient 79280 Abs 0.1% (=1 g/l) 0.769, assuming all pairs of Cys residues form cystines Ext. coefficient 76780 Abs 0.1% (=1 g/l) 0.745, assuming all Cys residues are reduced	The N-terminal of the sequence considered is M (Met). The estimated half-life is: 30 hours (mammalian reticulocytes, in vitro). >20 hours (yeast, in vivo). >10 hours (Escherichia coli, in vivo).	Ser (S): 10.1% Lys (K): 8.4% Leu (L): 7.7%
StSET13	208	24002.5	9.32	32.36	stable	82.36	-0.45	This protein does not contain any Trp residues. Experience shows that this could result in more than 10% error in the computed extinction coefficient. Extinction coefficients are in units of M-1 cm-1, at 280 nm measured in water. Ext. coefficient 13535 Abs 0.1% (=1 g/l) 0.564, assuming all pairs of Cys residues form cystines Ext. coefficient 13410 Abs 0.1% (=1 g/l) 0.559, assuming all Cys residue…	The N-terminal of the sequence considered is M (Met). The estimated half-life is: 30 hours (mammalian reticulocytes, in vitro). >20 hours (yeast, in vivo). >10 hours (Escherichia coli, in vivo).	Ser (S): 9.6% Val (V): 9.1% Lys (K): 8.7%
StSET14	709	80912.4	8.25	41.17	unstable	64.43	-0.727	Extinction coefficients are in units of M-1 cm-1, at 280 nm measured in water. Ext. coefficient 87220 Abs 0.1% (=1 g/l) 1.078, assuming all pairs of Cys residues form cystines Ext. coefficient 85720 Abs 0.1% (=1 g/l) 1.059, assuming all Cys residues are reduced	The N-terminal of the sequence considered is M (Met). The estimated half-life is: 30 hours (mammalian reticulocytes, in vitro). >20 hours (yeast, in vivo). >10 hours (Escherichia coli, in vivo).	Lys (K): 8.3% Glu (E): 8.2% Ser (S): 7.3%
StSET15	130	15343.9	9.32	54.3	unstable	74.85	-0.365	This protein does not contain any Trp residues. Experience shows that this could result in more than 10% error in the computed extinction coefficient. Extinction coefficients are in units of M-1 cm-1, at 280 nm measured in water. Ext. coefficient 15150 Abs 0.1% (=1 g/l) 0.987, assuming all pairs of Cys residues form cystines Ext. coefficient 14900 Abs 0.1% (=1 g/l) 0.971, assuming all Cys residue…	The N-terminal of the sequence considered is M (Met). The estimated half-life is: 30 hours (mammalian reticulocytes, in vitro). >20 hours (yeast, in vivo). >10 hours (Escherichia coli, in vivo).	Leu (L): 9.2% Val (V): 8.5% Met (M): 7.7%
StSET16	786	87621.8	6.28	46.61	unstable	98.55	-0.092	Extinction coefficients are in units of M-1 cm-1, at 280 nm measured in water. Ext. coefficient 64230 Abs 0.1% (=1 g/l) 0.733, assuming all pairs of Cys residues form cystines Ext. coefficient 62230 Abs 0.1% (=1 g/l) 0.710, assuming all Cys residues are reduced	The N-terminal of the sequence considered is M (Met). The estimated half-life is: 30 hours (mammalian reticulocytes, in vitro). >20 hours (yeast, in vivo). >10 hours (Escherichia coli, in vivo).	Leu (L): 12.7% Ser (S): 8.8% Ala (A): 8.1%
StSET17	112	13087.6	5.9	50.79	unstable	64.38	-0.486	This protein does not contain any Trp residues. Experience shows that this could result in more than 10% error in the computed extinction coefficient. Extinction coefficients are in units of M-1 cm-1, at 280 nm measured in water. Ext. coefficient 15025 Abs 0.1% (=1 g/l) 1.148, assuming all pairs of Cys residues form cystines Ext. coefficient 14900 Abs 0.1% (=1 g/l) 1.138, assuming all Cys residue…	The N-terminal of the sequence considered is M (Met). The estimated half-life is: 30 hours (mammalian reticulocytes, in vitro). >20 hours (yeast, in vivo). >10 hours (Escherichia coli, in vivo).	Ser (S): 9.8% Tyr (Y): 8.9% Asp (D): 8.0%
StSET18	538	61762.8	8.83	42.2	unstable	66.6	-0.702	Extinction coefficients are in units of M-1 cm-1, at 280 nm measured in water. Ext. coefficient 73325 Abs 0.1% (=1 g/l) 1.187, assuming all pairs of Cys residues form cystines Ext. coefficient 72200 Abs 0.1% (=1 g/l) 1.169, assuming all Cys residues are reduced	The N-terminal of the sequence considered is M (Met). The estimated half-life is: 30 hours (mammalian reticulocytes, in vitro). >20 hours (yeast, in vivo). >10 hours (Escherichia coli, in vivo).	Gly (G): 7.6% Val (V): 7.6% Lys (K): 7.4%
StSET19	857	97780	6.86	48.42	unstable	63.96	-0.751	Extinction coefficients are in units of M-1 cm-1, at 280 nm measured in water. Ext. coefficient 85980 Abs 0.1% (=1 g/l) 0.879, assuming all pairs of Cys residues form cystines Ext. coefficient 84230 Abs 0.1% (=1 g/l) 0.861, assuming all Cys residues are reduced	The N-terminal of the sequence considered is M (Met). The estimated half-life is: 30 hours (mammalian reticulocytes, in vitro). >20 hours (yeast, in vivo). >10 hours (Escherichia coli, in vivo).	Glu (E): 8.3% Ser (S): 7.9% Asn (N): 7.4%
StSET20	794	89907	6.14	46.76	unstable	71.5	-0.69	Extinction coefficients are in units of M-1 cm-1, at 280 nm measured in water. Ext. coefficient 86440 Abs 0.1% (=1 g/l) 0.961, assuming all pairs of Cys residues form cystines Ext. coefficient 84690 Abs 0.1% (=1 g/l) 0.942, assuming all Cys residues are reduced	The N-terminal of the sequence considered is M (Met). The estimated half-life is: 30 hours (mammalian reticulocytes, in vitro). >20 hours (yeast, in vivo). >10 hours (Escherichia coli, in vivo).	Glu (E): 8.4% Ser (S): 7.8% Lys (K): 7.6%
StSET21	848	96559.2	6.53	47.11	unstable	69.8	-0.687	Extinction coefficients are in units of M-1 cm-1, at 280 nm measured in water. Ext. coefficient 89545 Abs 0.1% (=1 g/l) 0.927, assuming all pairs of Cys residues form cystines Ext. coefficient 87670 Abs 0.1% (=1 g/l) 0.908, assuming all Cys residues are reduced	The N-terminal of the sequence considered is M (Met). The estimated half-life is: 30 hours (mammalian reticulocytes, in vitro). >20 hours (yeast, in vivo). >10 hours (Escherichia coli, in vivo).	Glu (E): 8.8% Ser (S): 8.3% Lys (K): 8.1%
StSET22	356	40431.1	8.62	44.78	unstable	68.74	-0.646	Extinction coefficients are in units of M-1 cm-1, at 280 nm measured in water. Ext. coefficient 32150 Abs 0.1% (=1 g/l) 0.795, assuming all pairs of Cys residues form cystines Ext. coefficient 31400 Abs 0.1% (=1 g/l) 0.777, assuming all Cys residues are reduced	The N-terminal of the sequence considered is M (Met). The estimated half-life is: 30 hours (mammalian reticulocytes, in vitro). >20 hours (yeast, in vivo). >10 hours (Escherichia coli, in vivo).	Leu (L): 8.4% Lys (K): 7.9% Asp (D): 7.6%
StSET23	356	40473.1	8.5	43.18	unstable	69.55	-0.639	Extinction coefficients are in units of M-1 cm-1, at 280 nm measured in water. Ext. coefficient 32150 Abs 0.1% (=1 g/l) 0.794, assuming all pairs of Cys residues form cystines Ext. coefficient 31400 Abs 0.1% (=1 g/l) 0.776, assuming all Cys residues are reduced	The N-terminal of the sequence considered is M (Met). The estimated half-life is: 30 hours (mammalian reticulocytes, in vitro). >20 hours (yeast, in vivo). >10 hours (Escherichia coli, in vivo).	Leu (L): 8.7% Asp (D): 7.6% Lys (K): 7.6%
StSET24	1090	122776	8.96	45.76	unstable	71.49	-0.512	Extinction coefficients are in units of M-1 cm-1, at 280 nm measured in water. Ext. coefficient 147535 Abs 0.1% (=1 g/l) 1.202, assuming all pairs of Cys residues form cystines Ext. coefficient 144160 Abs 0.1% (=1 g/l) 1.174, assuming all Cys residues are reduced	The N-terminal of the sequence considered is M (Met). The estimated half-life is: 30 hours (mammalian reticulocytes, in vitro). >20 hours (yeast, in vivo). >10 hours (Escherichia coli, in vivo).	Ser (S): 8.7% Arg (R): 8.3% Ala (A): 7.4%
StSET25	1422	156987	7.55	54.28	unstable	71.08	-0.665	Extinction coefficients are in units of M-1 cm-1, at 280 nm measured in water. Ext. coefficient 81395 Abs 0.1% (=1 g/l) 0.518, assuming all pairs of Cys residues form cystines Ext. coefficient 78270 Abs 0.1% (=1 g/l) 0.499, assuming all Cys residues are reduced	The N-terminal of the sequence considered is M (Met). The estimated half-life is: 30 hours (mammalian reticulocytes, in vitro). >20 hours (yeast, in vivo). >10 hours (Escherichia coli, in vivo).	Ser (S): 11.2% Leu (L): 8.0% Lys (K): 7.9%
StSET26	1765	196453	8.36	52.14	unstable	75.56	-0.577	Extinction coefficients are in units of M-1 cm-1, at 280 nm measured in water. Ext. coefficient 176650 Abs 0.1% (=1 g/l) 0.899, assuming all pairs of Cys residues form cystines Ext. coefficient 173150 Abs 0.1% (=1 g/l) 0.881, assuming all Cys residues are reduced	The N-terminal of the sequence considered is M (Met). The estimated half-life is: 30 hours (mammalian reticulocytes, in vitro). >20 hours (yeast, in vivo). >10 hours (Escherichia coli, in vivo).	Ser (S): 10.1% Leu (L): 8.8% Lys (K): 7.4%
StSET27	681	76158.7	5.66	49.22	unstable	87.78	-0.146	Extinction coefficients are in units of M-1 cm-1, at 280 nm measured in water. Ext. coefficient 62475 Abs 0.1% (=1 g/l) 0.820, assuming all pairs of Cys residues form cystines Ext. coefficient 60850 Abs 0.1% (=1 g/l) 0.799, assuming all Cys residues are reduced	The N-terminal of the sequence considered is M (Met). The estimated half-life is: 30 hours (mammalian reticulocytes, in vitro). >20 hours (yeast, in vivo). >10 hours (Escherichia coli, in vivo).	Leu (L): 12.6% Ser (S): 10.7% Glu (E): 6.5%
StSET28	1002	115156	5.78	49.91	unstable	92.73	-0.274	Extinction coefficients are in units of M-1 cm-1, at 280 nm measured in water. Ext. coefficient 147220 Abs 0.1% (=1 g/l) 1.278, assuming all pairs of Cys residues form cystines Ext. coefficient 146220 Abs 0.1% (=1 g/l) 1.270, assuming all Cys residues are reduced	The N-terminal of the sequence considered is M (Met). The estimated half-life is: 30 hours (mammalian reticulocytes, in vitro). >20 hours (yeast, in vivo). >10 hours (Escherichia coli, in vivo).	Leu (L): 12.7% Glu (E): 8.2% Arg (R): 6.5%
StSET29	536	61148.4	6.81	34.02	stable	90	-0.441	Extinction coefficients are in units of M-1 cm-1, at 280 nm measured in water. Ext. coefficient 61390 Abs 0.1% (=1 g/l) 1.004, assuming all pairs of Cys residues form cystines Ext. coefficient 60390 Abs 0.1% (=1 g/l) 0.988, assuming all Cys residues are reduced	The N-terminal of the sequence considered is M (Met). The estimated half-life is: 30 hours (mammalian reticulocytes, in vitro). >20 hours (yeast, in vivo). >10 hours (Escherichia coli, in vivo).	Leu (L): 12.1% Lys (K): 9.7% Glu (E): 8.8%
StSET30	1660	183399	7.53	51.69	unstable	72.29	-0.633	Extinction coefficients are in units of M-1 cm-1, at 280 nm measured in water. Ext. coefficient 111595 Abs 0.1% (=1 g/l) 0.608, assuming all pairs of Cys residues form cystines Ext. coefficient 107720 Abs 0.1% (=1 g/l) 0.587, assuming all Cys residues are reduced	The N-terminal of the sequence considered is M (Met). The estimated half-life is: 30 hours (mammalian reticulocytes, in vitro). >20 hours (yeast, in vivo). >10 hours (Escherichia coli, in vivo).	Ser (S): 10.7% Leu (L): 7.8% Lys (K): 7.6%
StSET31	478	54603.4	7.93	41.06	unstable	91.32	-0.239	Extinction coefficients are in units of M-1 cm-1, at 280 nm measured in water. Ext. coefficient 59705 Abs 0.1% (=1 g/l) 1.093, assuming all pairs of Cys residues form cystines Ext. coefficient 58330 Abs 0.1% (=1 g/l) 1.068, assuming all Cys residues are reduced	The N-terminal of the sequence considered is M (Met). The estimated half-life is: 30 hours (mammalian reticulocytes, in vitro). >20 hours (yeast, in vivo). >10 hours (Escherichia coli, in vivo).	Leu (L): 11.1% Glu (E): 9.0% Lys (K): 8.8%
StSET32	1064	116498	6.87	36.56	stable	75.3	-0.541	Extinction coefficients are in units of M-1 cm-1, at 280 nm measured in water. Ext. coefficient 83920 Abs 0.1% (=1 g/l) 0.720, assuming all pairs of Cys residues form cystines Ext. coefficient 82170 Abs 0.1% (=1 g/l) 0.705, assuming all Cys residues are reduced	The N-terminal of the sequence considered is M (Met). The estimated half-life is: 30 hours (mammalian reticulocytes, in vitro). >20 hours (yeast, in vivo). >10 hours (Escherichia coli, in vivo).	Val (V): 9.5% Lys (K): 9.2% Gly (G): 9.1%
StSET33	875	97471.4	5.28	46.14	unstable	70.32	-0.665	Extinction coefficients are in units of M-1 cm-1, at 280 nm measured in water. Ext. coefficient 64340 Abs 0.1% (=1 g/l) 0.660, assuming all pairs of Cys residues form cystines Ext. coefficient 62340 Abs 0.1% (=1 g/l) 0.640, assuming all Cys residues are reduced	The N-terminal of the sequence considered is M (Met). The estimated half-life is: 30 hours (mammalian reticulocytes, in vitro). >20 hours (yeast, in vivo). >10 hours (Escherichia coli, in vivo).	Glu (E): 9.7% Ser (S): 8.1% Leu (L): 7.8%
StSET34	877	97631.5	5.34	46.15	unstable	69.38	-0.672	Extinction coefficients are in units of M-1 cm-1, at 280 nm measured in water. Ext. coefficient 64340 Abs 0.1% (=1 g/l) 0.659, assuming all pairs of Cys residues form cystines Ext. coefficient 62340 Abs 0.1% (=1 g/l) 0.639, assuming all Cys residues are reduced	The N-terminal of the sequence considered is M (Met). The estimated half-life is: 30 hours (mammalian reticulocytes, in vitro). >20 hours (yeast, in vivo). >10 hours (Escherichia coli, in vivo).	Glu (E): 9.8% Ser (S): 8.3% Leu (L): 7.8%
StSET35	805	90529.2	5.05	44.41	unstable	86.26	-0.461	Extinction coefficients are in units of M-1 cm-1, at 280 nm measured in water. Ext. coefficient 68640 Abs 0.1% (=1 g/l) 0.758, assuming all pairs of Cys residues form cystines Ext. coefficient 65890 Abs 0.1% (=1 g/l) 0.728, assuming all Cys residues are reduced	The N-terminal of the sequence considered is M (Met). The estimated half-life is: 30 hours (mammalian reticulocytes, in vitro). >20 hours (yeast, in vivo). >10 hours (Escherichia coli, in vivo).	Leu (L): 11.1% Glu (E): 9.6% Ser (S): 8.4%
StSET36	464	51848.2	6.16	39.77	stable	64.59	-0.651	Extinction coefficients are in units of M-1 cm-1, at 280 nm measured in water. Ext. coefficient 63800 Abs 0.1% (=1 g/l) 1.231, assuming all pairs of Cys residues form cystines Ext. coefficient 62800 Abs 0.1% (=1 g/l) 1.211, assuming all Cys residues are reduced	The N-terminal of the sequence considered is M (Met). The estimated half-life is: 30 hours (mammalian reticulocytes, in vitro). >20 hours (yeast, in vivo). >10 hours (Escherichia coli, in vivo).	Glu (E): 9.1% Lys (K): 8.8% Ser (S): 8.0%
StSET37	325	36848.3	5.83	32.47	stable	61.17	-0.703	Extinction coefficients are in units of M-1 cm-1, at 280 nm measured in water. Ext. coefficient 36745 Abs 0.1% (=1 g/l) 0.997, assuming all pairs of Cys residues form cystines Ext. coefficient 35870 Abs 0.1% (=1 g/l) 0.973, assuming all Cys residues are reduced	The N-terminal of the sequence considered is M (Met). The estimated half-life is: 30 hours (mammalian reticulocytes, in vitro). >20 hours (yeast, in vivo). >10 hours (Escherichia coli, in vivo).	Glu (E): 8.9% Lys (K): 8.6% Asp (D): 7.4%
StSET38	206	23296.6	4.64	34.31	stable	63.83	-0.831	Extinction coefficients are in units of M-1 cm-1, at 280 nm measured in water. Ext. coefficient 20315 Abs 0.1% (=1 g/l) 0.872, assuming all pairs of Cys residues form cystines Ext. coefficient 19940 Abs 0.1% (=1 g/l) 0.856, assuming all Cys residues are reduced	The N-terminal of the sequence considered is M (Met). The estimated half-life is: 30 hours (mammalian reticulocytes, in vitro). >20 hours (yeast, in vivo). >10 hours (Escherichia coli, in vivo).	Asp (D): 10.7% Glu (E): 10.7% Ser (S): 8.7%
StSET39	263	30398.2	5.07	40.73	unstable	67.45	-0.555	Extinction coefficients are in units of M-1 cm-1, at 280 nm measured in water. Ext. coefficient 40755 Abs 0.1% (=1 g/l) 1.341, assuming all pairs of Cys residues form cystines Ext. coefficient 39880 Abs 0.1% (=1 g/l) 1.312, assuming all Cys residues are reduced	The N-terminal of the sequence considered is M (Met). The estimated half-life is: 30 hours (mammalian reticulocytes, in vitro). >20 hours (yeast, in vivo). >10 hours (Escherichia coli, in vivo).	Glu (E): 9.1% Asp (D): 8.0% Leu (L): 7.6%
StSET40	318	36588.3	5.28	30.12	stable	76.29	-0.451	Extinction coefficients are in units of M-1 cm-1, at 280 nm measured in water. Ext. coefficient 52215 Abs 0.1% (=1 g/l) 1.427, assuming all pairs of Cys residues form cystines Ext. coefficient 51340 Abs 0.1% (=1 g/l) 1.403, assuming all Cys residues are reduced	The N-terminal of the sequence considered is M (Met). The estimated half-life is: 30 hours (mammalian reticulocytes, in vitro). >20 hours (yeast, in vivo). >10 hours (Escherichia coli, in vivo).	Asp (D): 8.2% Glu (E): 7.9% Ser (S): 7.5%
StSET41	504	57552.6	8.76	54.05	unstable	87.24	-0.373	Extinction coefficients are in units of M-1 cm-1, at 280 nm measured in water. Ext. coefficient 78185 Abs 0.1% (=1 g/l) 1.358, assuming all pairs of Cys residues form cystines Ext. coefficient 77810 Abs 0.1% (=1 g/l) 1.352, assuming all Cys residues are reduced	The N-terminal of the sequence considered is M (Met). The estimated half-life is: 30 hours (mammalian reticulocytes, in vitro). >20 hours (yeast, in vivo). >10 hours (Escherichia coli, in vivo).	Ser (S): 11.7% Leu (L): 11.5% Glu (E): 6.5%
StSET42	503	56770.8	4.74	49.28	unstable	85.9	-0.198	Extinction coefficients are in units of M-1 cm-1, at 280 nm measured in water. Ext. coefficient 56725 Abs 0.1% (=1 g/l) 0.999, assuming all pairs of Cys residues form cystines Ext. coefficient 55350 Abs 0.1% (=1 g/l) 0.975, assuming all Cys residues are reduced	The N-terminal of the sequence considered is M (Met). The estimated half-life is: 30 hours (mammalian reticulocytes, in vitro). >20 hours (yeast, in vivo). >10 hours (Escherichia coli, in vivo).	Leu (L): 11.1% Glu (E): 8.5% Ser (S): 7.8%
StSET43	2421	276565	6.64	48.79	unstable	63.81	-0.849	Extinction coefficients are in units of M-1 cm-1, at 280 nm measured in water. Ext. coefficient 376440 Abs 0.1% (=1 g/l) 1.361, assuming all pairs of Cys residues form cystines Ext. coefficient 373690 Abs 0.1% (=1 g/l) 1.351, assuming all Cys residues are reduced	The N-terminal of the sequence considered is M (Met). The estimated half-life is: 30 hours (mammalian reticulocytes, in vitro). >20 hours (yeast, in vivo). >10 hours (Escherichia coli, in vivo).	Ser (S): 10.3% Glu (E): 8.4% Lys (K): 7.8%
StSET44	1316	145849	8.73	44.4	unstable	71.33	-0.53	Extinction coefficients are in units of M-1 cm-1, at 280 nm measured in water. Ext. coefficient 99695 Abs 0.1% (=1 g/l) 0.684, assuming all pairs of Cys residues form cystines Ext. coefficient 97070 Abs 0.1% (=1 g/l) 0.666, assuming all Cys residues are reduced	The N-terminal of the sequence considered is M (Met). The estimated half-life is: 30 hours (mammalian reticulocytes, in vitro). >20 hours (yeast, in vivo). >10 hours (Escherichia coli, in vivo).	Ser (S): 11.2% Leu (L): 7.8% Lys (K): 7.3%
StSET45	1484	164459	8.62	44.01	unstable	72.12	-0.497	Extinction coefficients are in units of M-1 cm-1, at 280 nm measured in water. Ext. coefficient 131790 Abs 0.1% (=1 g/l) 0.801, assuming all pairs of Cys residues form cystines Ext. coefficient 129040 Abs 0.1% (=1 g/l) 0.785, assuming all Cys residues are reduced	The N-terminal of the sequence considered is M (Met). The estimated half-life is: 30 hours (mammalian reticulocytes, in vitro). >20 hours (yeast, in vivo). >10 hours (Escherichia coli, in vivo).	Ser (S): 11.6% Leu (L): 8.2% Lys (K): 7.0%
StSET46	1422	157653	8.43	37.13	stable	79.48	-0.466	Extinction coefficients are in units of M-1 cm-1, at 280 nm measured in water. Ext. coefficient 114915 Abs 0.1% (=1 g/l) 0.729, assuming all pairs of Cys residues form cystines Ext. coefficient 112540 Abs 0.1% (=1 g/l) 0.714, assuming all Cys residues are reduced	The N-terminal of the sequence considered is M (Met). The estimated half-life is: 30 hours (mammalian reticulocytes, in vitro). >20 hours (yeast, in vivo). >10 hours (Escherichia coli, in vivo).	Val (V): 8.2% Gly (G): 8.0% Leu (L): 7.7%
StSET47	865	96569.3	5.18	52.83	unstable	70.12	-0.615	Extinction coefficients are in units of M-1 cm-1, at 280 nm measured in water. Ext. coefficient 71080 Abs 0.1% (=1 g/l) 0.736, assuming all pairs of Cys residues form cystines Ext. coefficient 69330 Abs 0.1% (=1 g/l) 0.718, assuming all Cys residues are reduced	The N-terminal of the sequence considered is M (Met). The estimated half-life is: 30 hours (mammalian reticulocytes, in vitro). >20 hours (yeast, in vivo). >10 hours (Escherichia coli, in vivo).	Glu (E): 10.4% Ser (S): 9.8% Leu (L): 7.4%
StSET48	671	74420	8.65	43.63	unstable	71.25	-0.435	Extinction coefficients are in units of M-1 cm-1, at 280 nm measured in water. Ext. coefficient 68520 Abs 0.1% (=1 g/l) 0.921, assuming all pairs of Cys residues form cystines Ext. coefficient 67270 Abs 0.1% (=1 g/l) 0.904, assuming all Cys residues are reduced	The N-terminal of the sequence considered is M (Met). The estimated half-life is: 30 hours (mammalian reticulocytes, in vitro). >20 hours (yeast, in vivo). >10 hours (Escherichia coli, in vivo).	Gly (G): 10.0% Pro (P): 7.6% Val (V): 7.5%
StSET49	381	42901	4.51	44.38	unstable	78.77	-0.293	Extinction coefficients are in units of M-1 cm-1, at 280 nm measured in water. Ext. coefficient 39515 Abs 0.1% (=1 g/l) 0.921, assuming all pairs of Cys residues form cystines Ext. coefficient 38390 Abs 0.1% (=1 g/l) 0.895, assuming all Cys residues are reduced	The N-terminal of the sequence considered is M (Met). The estimated half-life is: 30 hours (mammalian reticulocytes, in vitro). >20 hours (yeast, in vivo). >10 hours (Escherichia coli, in vivo).	Ser (S): 10.2% Leu (L): 10.0% Glu (E): 8.9%
StSET50	788	87949.3	5.91	50.68	unstable	74.49	-0.476	Extinction coefficients are in units of M-1 cm-1, at 280 nm measured in water. Ext. coefficient 75440 Abs 0.1% (=1 g/l) 0.858, assuming all pairs of Cys residues form cystines Ext. coefficient 73690 Abs 0.1% (=1 g/l) 0.838, assuming all Cys residues are reduced	The N-terminal of the sequence considered is M (Met). The estimated half-life is: 30 hours (mammalian reticulocytes, in vitro). >20 hours (yeast, in vivo). >10 hours (Escherichia coli, in vivo).	Ser (S): 10.2% Leu (L): 9.0% Glu (E): 8.2%
StSET51	696	78255.6	5.63	40.89	unstable	78.25	-0.37	Extinction coefficients are in units of M-1 cm-1, at 280 nm measured in water. Ext. coefficient 83170 Abs 0.1% (=1 g/l) 1.063, assuming all pairs of Cys residues form cystines Ext. coefficient 82170 Abs 0.1% (=1 g/l) 1.050, assuming all Cys residues are reduced	The N-terminal of the sequence considered is M (Met). The estimated half-life is: 30 hours (mammalian reticulocytes, in vitro). >20 hours (yeast, in vivo). >10 hours (Escherichia coli, in vivo).	Val (V): 8.0% Gly (G): 7.6% Ser (S): 7.2%
StSET52	1079	122364	6.15	43.45	unstable	78.65	-0.574	Extinction coefficients are in units of M-1 cm-1, at 280 nm measured in water. Ext. coefficient 137595 Abs 0.1% (=1 g/l) 1.124, assuming all pairs of Cys residues form cystines Ext. coefficient 135220 Abs 0.1% (=1 g/l) 1.105, assuming all Cys residues are reduced	The N-terminal of the sequence considered is M (Met). The estimated half-life is: 30 hours (mammalian reticulocytes, in vitro). >20 hours (yeast, in vivo). >10 hours (Escherichia coli, in vivo).	Glu (E): 9.3% Ser (S): 9.3% Leu (L): 8.9%
StSET53	1140	126206	7.64	40.7	unstable	75.11	-0.297	Extinction coefficients are in units of M-1 cm-1, at 280 nm measured in water. Ext. coefficient 116015 Abs 0.1% (=1 g/l) 0.919, assuming all pairs of Cys residues form cystines Ext. coefficient 114140 Abs 0.1% (=1 g/l) 0.904, assuming all Cys residues are reduced	The N-terminal of the sequence considered is M (Met). The estimated half-life is: 30 hours (mammalian reticulocytes, in vitro). >20 hours (yeast, in vivo). >10 hours (Escherichia coli, in vivo).	Gly (G): 9.4% Ser (S): 8.2% Leu (L): 7.7%
StSET54	663	74418.9	5.44	43.04	unstable	75.07	-0.418	Extinction coefficients are in units of M-1 cm-1, at 280 nm measured in water. Ext. coefficient 80065 Abs 0.1% (=1 g/l) 1.076, assuming all pairs of Cys residues form cystines Ext. coefficient 79190 Abs 0.1% (=1 g/l) 1.064, assuming all Cys residues are reduced	The N-terminal of the sequence considered is M (Met). The estimated half-life is: 30 hours (mammalian reticulocytes, in vitro). >20 hours (yeast, in vivo). >10 hours (Escherichia coli, in vivo).	Ser (S): 8.4% Gly (G): 8.3% Leu (L): 7.7%
StSET55	306	34292.7	9.47	43.54	unstable	74.8	-0.372	Extinction coefficients are in units of M-1 cm-1, at 280 nm measured in water. Ext. coefficient 32525 Abs 0.1% (=1 g/l) 0.948, assuming all pairs of Cys residues form cystines Ext. coefficient 31400 Abs 0.1% (=1 g/l) 0.916, assuming all Cys residues are reduced	The N-terminal of the sequence considered is M (Met). The estimated half-life is: 30 hours (mammalian reticulocytes, in vitro). >20 hours (yeast, in vivo). >10 hours (Escherichia coli, in vivo).	Lys (K): 8.8% Ser (S): 8.8% Arg (R): 7.5%
StSET56	527	58915.5	4.86	42.27	unstable	93.62	-0.235	Extinction coefficients are in units of M-1 cm-1, at 280 nm measured in water. Ext. coefficient 63550 Abs 0.1% (=1 g/l) 1.079, assuming all pairs of Cys residues form cystines Ext. coefficient 62800 Abs 0.1% (=1 g/l) 1.066, assuming all Cys residues are reduced	The N-terminal of the sequence considered is M (Met). The estimated half-life is: 30 hours (mammalian reticulocytes, in vitro). >20 hours (yeast, in vivo). >10 hours (Escherichia coli, in vivo).	Leu (L): 12.5% Ser (S): 11.4% Glu (E): 8.9%
StSET57	545	60743.7	4.96	41.3	unstable	92.51	-0.232	Extinction coefficients are in units of M-1 cm-1, at 280 nm measured in water. Ext. coefficient 65040 Abs 0.1% (=1 g/l) 1.071, assuming all pairs of Cys residues form cystines Ext. coefficient 64290 Abs 0.1% (=1 g/l) 1.058, assuming all Cys residues are reduced	The N-terminal of the sequence considered is M (Met). The estimated half-life is: 30 hours (mammalian reticulocytes, in vitro). >20 hours (yeast, in vivo). >10 hours (Escherichia coli, in vivo).	Leu (L): 12.1% Ser (S): 11.0% Glu (E): 8.6%

## Sheet: Table S3
Table S3: List of gene ontology terms significantly enriched in StSET genes.
GO Terms	Percentage of genes (%)
cell	96.5
cell part	96.5
organelle	94.7
organelle part	82.5
membrane-enclosed lumen	75.4
membrane	8.8
protein-containing complex	40.4
nucleoid	1.8
symplast	21.1
cell junction	33.3
membrane part	3.5
binding	91.2
catalytic activity	100
transcription regulator activity	43.9
developmental process	82.5
multicellular organismal process	82.5
immune system process	35.1
regulation of biological process	89.5
biological regulation	89.5
localization	45.6
cellular process	94.7
metabolic process	98.2
negative regulation of biological process	82.5
cellular component organization or biogenesis	91.2
reproductive process	75.4
reproduction	75.4
cell proliferation	15.8
multi-organism process	73.7
positive regulation of biological process	78.9
response to stimulus	82.5
growth	19.3
behavior	14
signaling	36.8
rhythmic process	19.3
locomotion	22.8
cell aggregation	8.8
biological adhesion	1.8

## Sheet: Table S4
Table S4: List of cis-elements identified in the promoter sequences of StSET genes.
Cis-element name	Cis-element sequence	Cis-element description	Count	# of StSET genes	StSET1	StSET10	StSET11	StSET12	StSET13	StSET14	StSET15	StSET16	StSET17	StSET18	StSET19	StSET2	StSET20	StSET21	StSET22	StSET23	StSET24	StSET25	StSET26	StSET27	StSET28	StSET29	StSET3	StSET30	StSET31	StSET32	StSET33	StSET34	StSET35	StSET36	StSET37	StSET38	StSET39	StSET4	StSET40	StSET41	StSET42	StSET43	StSET44	StSET45	StSET46	StSET47	StSET48	StSET49	StSET5
ARE	AAACCA	Anaerobic induction	71	39	2	1	1	0	1	2	1	0	0	2	1	1	1	0	2	1	2	1	2	2	0	2	0	0	2	1	1	1	3	1	0	0	0	0	4	2	0	0	3	0	1	10	1	1	0
Box 4	ATTAAT	Light Responsive	70	35	0	1	0	0	3	1	0	1	1	0	0	2	2	2	1	0	0	0	0	1	9	1	0	2	0	1	1	0	2	1	0	0	0	1	0	3	4	0	0	1	0	1	5	1	0
ABRE	ACGTG	Abscisic acid responsive	33	20	0	2	0	0	0	0	0	1	0	0	2	0	1	0	5	3	0	0	0	0	1	0	0	0	0	0	1	0	0	2	0	0	0	1	1	0	1	0	0	2	0	1	0	1	0
CGTCA-motif	CGTCA	MeJA responsive	30	22	2	0	0	0	0	0	1	1	0	3	1	1	1	1	2	1	1	0	0	0	4	0	1	1	0	0	0	0	1	0	0	0	0	0	0	0	0	0	0	0	0	0	0	0	1
TGACG-motif	TGACG	MeJA responsive	30	22	2	0	0	0	0	0	1	1	0	3	1	1	1	1	2	1	1	0	0	0	4	0	1	1	0	0	0	0	1	0	0	0	0	0	0	0	0	0	0	0	0	0	0	0	1
GT1-motif	GGTTAA	Light Responsive	25	21	0	2	1	1	1	1	1	0	0	0	0	0	0	1	0	0	0	1	0	0	1	1	0	0	0	1	0	0	0	2	0	3	1	0	0	0	0	0	0	0	0	1	0	0	1
TCT-motif	TCTTAC	Light Responsive	24	19	1	1	0	1	1	0	0	0	0	2	0	0	0	0	0	0	0	1	1	0	1	0	2	0	1	0	0	0	1	1	0	0	0	0	2	0	0	0	0	1	0	0	0	0	0
MBS	CAACTG	Drought responsive	23	17	0	0	1	0	1	0	3	0	2	3	0	0	0	0	0	0	0	0	0	1	0	0	0	0	1	0	0	1	0	0	0	1	1	0	0	1	0	1	0	0	0	0	1	0	0
AuxRR-core	GGTCCAT	Auxin responsive	13	12	1	1	0	0	0	1	1	1	1	0	0	0	1	0	0	0	0	0	0	0	0	0	0	0	0	1	1	1	0	0	0	0	0	0	0	0	1	0	0	0	0	0	0	0	0
AT-rich element	ATAGAAATCAA	DNA binding	12	9	0	0	0	0	0	0	0	1	0	0	1	0	0	0	2	3	0	0	0	0	0	0	0	1	1	0	0	0	0	0	0	0	0	0	0	0	1	0	0	0	0	0	0	1	0
LTR	CCGAAA	Low-temperature responsive	12	7	0	0	0	0	1	0	0	0	0	0	0	0	0	0	0	0	0	0	0	0	0	3	1	0	0	0	0	0	2	0	0	0	0	2	0	0	0	0	0	0	0	2	0	0	0
ATCT-motif	AATCTAATCC	Light Responsive	11	10	0	0	0	0	0	0	0	0	0	1	0	1	1	1	1	1	0	0	0	0	0	0	2	0	0	0	0	0	0	0	0	0	0	0	0	0	0	0	0	0	0	0	0	1	0
TCCC-motif	TCTCCCT	Light Responsive	11	10	0	0	0	0	0	0	0	0	1	1	0	0	0	1	0	0	0	0	0	1	0	1	0	0	0	0	2	0	0	0	1	0	0	0	0	1	0	0	0	0	0	0	0	1	0
MRE	AACCTAA	Light Responsive	10	10	0	0	0	1	0	1	0	0	0	0	0	0	0	0	0	0	0	0	0	0	0	0	1	0	1	1	0	0	0	0	1	0	0	0	0	0	0	0	1	0	0	0	0	0	0
TC-rich repeats	GTTTTCTTAC	Defense and Stress responsive	10	8	0	1	0	0	0	0	0	0	0	0	0	0	0	0	0	0	0	1	1	0	1	0	0	0	1	0	0	0	0	0	0	0	0	0	0	0	0	1	0	0	0	0	0	0	0
CAT-box	GCCACT	Meristem expression	9	7	0	0	0	0	0	0	0	0	0	0	0	0	0	0	0	0	0	2	2	0	1	0	0	0	0	0	0	0	0	0	0	0	0	0	0	1	0	0	1	0	0	0	0	0	1
CCAAT-box	CAACGG	Protein binding	9	8	0	0	0	0	0	0	1	0	0	1	1	0	0	0	1	0	0	0	0	0	0	0	0	0	0	1	0	0	0	0	0	0	0	0	0	0	0	0	0	0	0	0	0	0	0
TCA-element	CCATCTTTTT	Salicylic acid responsive	9	8	0	0	0	0	0	0	0	0	0	0	0	0	0	0	0	0	1	1	1	0	0	0	0	0	0	0	0	0	1	0	0	0	0	0	0	0	0	1	0	0	2	0	0	0	0
AE-box	AGAAACAA	Light Responsive	8	7	0	0	0	0	0	0	0	0	0	0	2	0	0	1	0	0	0	1	1	0	0	0	0	0	0	1	0	0	0	0	0	0	0	0	0	0	0	0	0	0	0	0	1	0	0
GCN4_motif	TGAGTCA	Endosperm expression	8	6	0	0	0	0	0	0	0	1	0	2	0	0	0	0	0	0	0	0	0	0	0	2	0	0	0	0	0	0	0	0	0	0	0	0	0	0	0	1	0	0	1	0	0	0	1
P-box	CCTTTTG	Gibberellin responsive	8	8	0	0	0	0	0	0	0	0	0	0	0	0	1	0	0	0	0	0	0	1	0	1	0	1	0	1	0	0	0	0	0	0	0	0	0	0	0	0	0	0	0	0	0	0	0
chs-CMA1a	TTACTTAA	Light Responsive	8	7	0	0	0	0	0	0	0	1	0	0	0	0	0	0	0	0	0	1	1	0	0	0	0	0	0	0	0	0	0	0	0	0	0	0	0	0	0	0	0	0	0	0	0	1	0
G-box	CACGTG	Light Responsive	7	5	0	0	0	0	0	0	0	0	0	0	0	0	0	0	3	1	0	0	0	0	0	0	0	0	0	0	0	0	0	1	0	0	0	0	0	0	0	0	0	0	0	0	0	0	0
LAMP-element	CTTTATCA	Light Responsive	7	7	0	0	1	0	0	0	1	0	0	0	0	0	0	0	1	0	0	1	1	0	0	0	0	0	0	0	0	0	0	0	0	0	0	0	0	0	0	0	0	0	0	0	0	0	1
AT1-motif	AATTATTTTTTATT	Light Responsive	6	6	0	0	0	1	0	0	0	0	0	0	0	0	0	0	0	0	0	0	0	0	1	0	1	0	0	0	0	0	0	0	0	0	1	0	0	1	0	0	0	0	0	0	0	0	0
GA-motif	ATAGATAA	Light Responsive	6	6	0	0	0	0	0	0	0	0	0	0	0	1	0	0	0	0	0	0	0	0	0	0	0	0	0	0	0	0	0	1	0	1	0	0	0	1	1	0	0	0	0	0	0	0	0
TGA-element	AACGAC	Auxin responsive	6	6	0	0	0	0	0	0	0	0	0	0	0	0	0	1	0	0	0	0	0	0	0	0	0	0	0	0	0	0	0	1	0	0	0	0	0	0	0	0	0	0	1	0	0	0	1
MBSI	aaaAaaC(G/C)GTTA	Flavonoid biosynthesis	5	3	0	0	0	0	0	0	0	0	0	0	0	0	0	0	0	0	0	2	2	0	0	0	0	0	0	0	0	0	0	0	0	0	0	0	0	0	0	0	0	1	0	0	0	0	0
TATC-box	TATCCCA	Gibberellin responsive	5	4	0	0	0	0	2	0	0	0	0	0	0	0	0	0	0	0	0	0	0	0	0	0	0	0	0	0	0	0	0	1	0	0	0	0	0	0	0	0	0	1	0	0	0	0	0
Box II	TGGTAATAA	Light Responsive	4	4	0	1	0	0	0	0	0	0	0	0	0	0	0	0	0	0	0	0	0	0	0	0	1	0	0	0	0	0	0	0	0	0	0	0	0	0	0	0	0	1	0	0	0	0	0
GARE-motif	TCTGTTG	Gibberellin responsive	4	4	0	0	0	0	0	0	0	0	0	1	0	0	0	0	0	0	0	0	0	1	0	0	0	0	0	1	0	0	0	0	0	0	0	0	0	0	0	0	0	0	0	0	0	0	1
Gap-box	CAAATGAA(A/G)A	Light Responsive	4	4	0	0	0	0	0	0	0	0	0	0	0	0	0	0	0	0	0	0	0	0	0	1	1	0	0	0	0	0	0	0	0	0	1	0	0	0	0	0	0	0	0	0	1	0	0
I-box	GTATAAGGCC	Light Responsive	4	4	0	0	0	0	0	1	0	0	0	0	0	1	0	0	0	0	0	0	0	0	0	0	1	0	0	0	0	0	0	0	0	0	0	0	0	0	0	0	0	0	0	0	0	0	0
O2-site	GATGATGTGG	Zein metabolism	4	4	0	0	0	0	0	0	0	0	0	0	0	0	0	0	0	0	1	0	0	0	0	0	0	0	0	0	0	0	0	0	0	0	0	1	0	1	0	0	1	0	0	0	0	0	0
circadian	CAAAGATATC	Circadian control	4	4	0	0	0	0	1	0	0	0	0	0	0	0	0	0	0	0	0	0	0	0	0	0	0	0	0	0	0	0	1	0	0	0	0	0	0	0	0	0	0	0	0	0	0	0	0
A-box	CCGTCC	Alpha-amylase promoter	3	2	0	0	0	0	0	0	0	0	0	0	0	0	0	0	0	1	0	0	0	0	0	0	0	0	0	0	0	0	0	2	0	0	0	0	0	0	0	0	0	0	0	0	0	0	0
AT-rich sequence	TAAAATACT	Elicitor-mediated activation	3	2	0	0	0	0	0	0	0	0	0	0	0	0	0	0	0	0	0	0	0	0	1	0	0	0	0	0	0	0	0	0	0	0	0	0	0	0	0	0	0	0	0	0	2	0	0
GATA-motif	AAGATAAGATT	Light Responsive	3	3	0	0	0	0	0	0	0	0	0	0	0	0	1	0	0	0	0	0	0	0	0	0	0	0	0	0	1	0	0	0	0	0	0	0	0	0	0	0	0	0	0	0	0	0	0
Sp1	GGGCGG	Light Responsive	3	3	0	0	1	0	0	0	0	0	0	0	0	0	0	0	0	0	0	0	0	0	0	0	0	0	0	0	0	0	1	0	0	0	0	0	0	1	0	0	0	0	0	0	0	0	0
WUN-motif	AAATTTCCT	Wound responsive	3	3	0	0	0	0	0	0	0	0	0	0	0	0	0	0	0	0	0	1	1	0	0	0	0	0	0	0	0	0	0	0	0	0	0	0	0	0	0	0	0	0	0	0	0	0	0
chs-CMA2a	TCACTTGA	Light Responsive	3	3	0	0	0	0	0	0	0	0	0	0	0	0	0	0	0	0	0	0	0	0	0	0	0	0	0	1	0	0	1	0	0	0	0	0	0	0	0	0	0	0	0	0	1	0	0
All			528		8	10	5	4	11	7	10	8	5	19	9	8	10	9	20	12	6	13	13	7	24	12	12	6	7	10	7	3	14	13	2	5	4	5	7	12	8	4	6	7	5	15	12	7	8
[truncated: 13 more columns]

## Sheet: Table S5
Table S5: List of conserved motif sequences identified in the promoter sequences of StSET genes.
Motif #	Sequence	Absolute frequency	Width [nt]	# Genes
1	GAGATGASTTYCGTAGAGGAGAGRGGAAAGCTTCTTAGATTGAGCGATAGGCCGASGCCY	7	60	2
2	KGRGDGRGHKKBGTRRRTTSRADGKWGGVGG	56	31	32
3	GGDCGGRAGCTGGTTGTAAAGTAAAARYAGGGTATGTGYGCGTTTGAATTCTATTTATTT	5	60	3
4	YTAAGGWTMAGAARTAAGBKCAGMTGGTTAAGRAAAGMTCGGGWTADSC	7	49	4
5	WTAYTYYYTYYRTYYCAATTTATGTGKY	18	28	11
6	ATARSTYYTTWYGARAGKTKARYWTCGMAAMWSMAWWTYYSMCYAAARWTK	6	51	4
7	KTTTWSWTYWYTTTWTTTTTTTTTTTTTTTT	85	31	44
8	CCAGAGAGWTCWACMCGRAATWTCCWTCBACWAYBAAGCSWGTAAWAGTNGABWCTACGAGGAVTTTTCCTGADAATTGTGGTCCATKTGTTWSTCAAAA CCAGAGAGGTCGACCCGGAATCTCCCTCCACAACCAAGCCCGTAAGAGTCGAGGCTACGAGGAGTTTTCCTGAGAATTGTGGTCCCTGTGTTCCTCAAAA	4	100	2
9	AAAATACRSTATTAAATAGTYTAGGGRGKWA	6	31	3
10	TATAHAWATWTRTATATATATATWWWWWWTA	23	31	14
11	KCGAAAGTSGAWSATCWAMWKNTKCAAWKGSAWMMTTKWGSCYTVAAGAWMTMAWWSSAWTYWGGATATTSMRTGWKBGTWAT GCGAAAGTCGAGCATCCACAGCTGCAACGGCAGCCTTGAGCCCTGAAGAACTCAAACCAATCGGGATATTCCGTGCGGGTAAT	4	83	3
12	TTKSKACTTYTAKGAARRGTTKKGAYTTTYC	13	31	7
13	BKASRWKTWTNACTCCTRRGKSRWGGASHRDVTAYMDCTCHWARTTRWCY	11	50	10
14	TTKAATAWAATYAKGMCTYATWTMTTCTTTMTTMRYDWWKWKWATTTTGA	6	50	5
15	TACCGTATKCTTAAAAGGCTAGAAGGCGMAGTRSAGTTTKTCT	3	43	2
16	KCWCKACWYMCTMSKMGTGTKRSYTKGYAMAACTSTTGAKATR	4	43	4
17	MCMACAYABAWWAAMWKNHATTAABMBTVAYCTKWTCAMMRWTWWTWMTYBBAARACC	9	58	8
18	TTKKCNMKWWKSWCCTYTTTCYYGCSAACAS	6	31	6
19	SGCMTKTAAWGWCSSMASYAMTATKTRARTKCAWMWAGCAST	4	42	4
20	TTCDAWDCSCHCHCDWSVAGCSCATTTGAG	8	30	7

## Sheet: Table S6
Table S6: Expression values, transcripts per million (TPM), for each StSET gene across fifteen potato tissues. Co-expression cluster ID indicates the co-expression cluster to which the specific StSET assigned. Tau index indicates the tissue-specificity of a specific StSET gene.
Gene name	Co-expression cluster ID	Tau index	Tissue	TDG cluster name	Pollen	Style	Flower	Fruit	Leaf	Petiole	Stem	Shoot	Root	Stolon	Tuber	Tuber_Meristem	Tuber_Periderm	Tuber_Flesh	Tuber_Sprout
StSET1	No cluster assigned				0	0.68	1.51	1.91	5.32	4.39	7	6.39	4.34	3.79	4.59	3.89	4.86	4.33	6.84
StSET2	Cluster_100				2.07	6.88	5.85	6.17	4.72	6.33	7.14	9.03	8.63	8.95	3.64	12.38	4.69	1.31	12.8
StSET3	Cluster_176				2.58	28.36	24.47	16.52	12.55	25.85	18.15	16.89	12.74	11.38	14.46	13.05	23.26	13.19	17.34
StSET4	Cluster_36				3.24	48.54	46.75	35.8	32	81.65	65.9	37.02	51.05	53.83	106.49	39.56	128.37	88.19	52.21
StSET5	No cluster assigned				4.03	21.72	14.84	12.64	11.64	14.46	17.54	11.49	18.44	17.09	31.15	22.02	29.57	13.93	13.11
StSET6	Cluster_268				0	16.76	20.18	17.91	18.15	28.86	22.19	35.46	17.79	16.71	29.66	25.07	32.47	33.77	33.07
StSET7	Cluster_124				4.23	16.69	14.9	8.32	20.35	18.08	14.7	28.45	11.69	11.16	9.02	14.18	14.21	6.92	11.86
StSET8	Cluster_150				0	2.93	6.28	8.68	30.26	21	14	42.77	5.72	4.8	6.93	8.29	8.64	2.57	7.93
StSET9	No cluster assigned				1.31	0.1	0.28	1.15	0.27	0	0.98	0	0.08	0	0.64	1.51	0.69	0.25	0
StSET10	Cluster_237				7.12	23.72	19.77	15.32	12.35	16.46	13.56	19.16	15.44	12.37	10.7	22.64	12.91	7.72	18.79
StSET11	Cluster_73				0	3.03	5.56	7.88	2.31	3.74	5.3	4.23	5.43	5.87	4.33	9.25	4.99	4.15	9.19
StSET12	Cluster_246				7.05	11.67	16.05	16.19	13.52	26.62	21	21.23	22.92	19.48	16.37	22.5	17.65	7.85	32.07
StSET16	Cluster_263				0	7.89	8.9	5.94	5.69	8.5	6.86	6.75	5.85	6.6	6.28	6.47	7.32	4.02	6.76
StSET22	No cluster assigned				0	0.39	0.8	5.53	0.41	0	0.71	1.04	1.33	1.26	0.52	1.9	0.18	0	2.42
StSET24	Cluster_239				0.16	22.39	20.27	14.54	22.78	19.27	20.14	29.97	17.81	17.62	13.83	16.63	18.66	11.09	12.83
StSET25	No cluster assigned				2.01	5.57	3.48	3.05	3.08	0	3.77	2.84	3.6	2.96	2.96	3.54	2.73	1.87	0.36
StSET26	No cluster assigned				2.64	9.11	8.47	7.02	6.35	7.26	7.13	8.25	7.42	6.58	5.66	3.5	10.44	5.29	6.27
StSET27	Cluster_264				0	24.86	23.97	32.76	18.11	17.6	11.52	21.64	14.06	11.14	10.17	10.51	18.91	5.43	11.68
StSET28	Cluster_14				0	4.04	6.38	7.07	23.11	15.83	66.55	29.91	25.4	6.67	5.13	7.44	8.45	2.67	8.53
StSET29	No cluster assigned				0	0.07	0.2	1.81	0.58	0	1.21	1.8	1.81	2.83	1.02	3.69	0.42	0	2.41
StSET30	Cluster_172				3.13	17.33	19.47	12.53	12.06	15.11	14.98	19.21	15.54	12.13	10.47	11.39	13.8	7.16	13.32
StSET31	Cluster_118				0	7.55	7.48	7.78	7.12	4.6	7.2	9.59	6.81	5.8	4.24	9.09	6.06	3.68	6.54
StSET32	Cluster_211				7.24	16.7	18.71	23.77	11.09	13.28	12.76	12.63	9.7	14.39	13.84	11.02	25.38	14.1	13.57
StSET33	Cluster_243				1.81	5.36	5.01	9.38	5.91	5.31	6.14	9.39	4.46	4.62	4.24	14	3.33	3	9.07
StSET34	Cluster_243				0.25	1.59	1.18	3.76	3.19	4.05	3.28	5.49	3.92	2.98	2.39	9.12	2.43	1.74	7.9
StSET35	Cluster_32				0	3.29	3.34	5.32	3.41	3.21	3.88	4.45	7.41	3.92	8.05	5.86	5.47	0.95	7.41
StSET36	No cluster assigned			TDG3	0	0	1.27	0.49	0.09	0	0.31	0	0.27	0.31	0.12	0	0.01	0	0
StSET37	Cluster_107	0.9918	Pollen	TDG3	11.84	0	0.05	0.62	0.01	0	0	0.04	0	0	0.01	0	0	0	0
StSET38	Cluster_107	0.9921	Pollen	TDG3	21.24	0	0.29	0.12	0.01	0	0	0.04	0	0	0.01	0	0	0	0
StSET39	Cluster_107			TDG3	1.19	0	0	0	0	0	0	0	0	0	0	0	0	0	0
StSET40	Cluster_107	0.9945	Pollen	TDG3	18.56	0	0.1	0	0	0	0	0	0	0	0	0	0	0	0
StSET41	Cluster_150				0	28.78	30.24	34.86	69.31	59.21	31.44	76.35	17.6	21.04	29.25	17.97	18.91	17.41	19.57
StSET42	Cluster_221				0	9.19	12.01	10.72	8.25	15.2	15.42	14.4	12.2	11.36	11.46	18.1	9.37	5.44	16.73
StSET43	Cluster_83				1.75	26	24.77	15.59	16.2	25.07	17.96	19.27	16.76	16.41	13.22	13.43	19.83	12.29	16.61
StSET44	Cluster_243			TDG4	0	4.4	2.35	1.81	2.78	3.68	4.51	2.39	2.46	2.38	1.13	4.4	1.8	0.15	5.2
StSET45	Cluster_243			TDG4	0	3.98	4.37	3.75	5.76	5.78	5.67	7.75	3.99	2.91	2.08	6.06	2.12	1.81	6.52
StSET46	Cluster_31				6.62	16.87	24.23	17.89	14.31	15.55	16.89	14.47	15.5	16.35	16.55	20.11	13.58	15.03	13.42
StSET47	Cluster_197				0.45	10.9	11.83	19.33	7.4	16.76	15.49	11.91	14.63	16.55	20.74	27.45	17.58	17.43	24.35
StSET48	Cluster_83				0	24.59	26.47	29.4	14.58	28.74	24.11	20.78	20.31	22.77	22.26	23.68	25.29	24.05	22.6
StSET49	Cluster_86				0	7.45	5.62	5.95	8.31	9.29	10.05	11.28	52.59	10.65	6.96	9.84	15.86	3.74	12.92
StSET50	No cluster assigned				1.05	16.65	5.49	7.4	4.24	3.61	4.31	5.47	4.52	5.26	3.68	6.41	10.92	5.26	5.96
StSET51	Cluster_229				2.03	17.67	17.63	23.72	17.23	28.9	21.42	18.94	15.79	12.43	12.73	16.65	14.61	11.47	19.06
StSET53	Cluster_63				226.17	48.95	88.15	71.42	54.56	64.66	61.97	60.67	54.85	71.81	68.01	72.5	88.81	63.97	70.96
StSET54	Cluster_229				0	26.4	14.5	13.87	11.13	22.9	12.44	14.28	10.24	11.16	12.11	12.58	12.21	12.53	13.67
StSET55	Cluster_118				2.03	14.66	14.21	9.35	11.77	16.42	13.86	14.21	12.9	11.78	10.32	14.03	14.62	4.45	12.23
StSET56	Cluster_167				0	2.36	3.35	4.37	6.72	6.31	15.81	7.07	12.61	10.5	24.24	19.07	17.08	18.8	10.45
StSET57	Cluster_167				0	0.11	0.34	0.69	1.8	1.48	6.72	0.98	3.45	4	11.11	9.98	4.11	3.64	7.18

## Sheet: Table S7
Table S7: List of SET domain-containing genes identified in various plant species.
Species	Common name	Number of SET domain-containing genes	Number of phylogenetic clades	Number of orthologs	% Orthologs	Number of orthologous StSET genes	% Orthologous StSET genes
Malus domestica	Apple	67	6	31	46.27	46	80.7
Oryza sativa	Rice	43	7	16	37.21	25	43.86
Camellia sinensis	Tea	46	5	18	39.13	27	47.37
Arabidopsis thaliana	Thale cress	47	7	22	46.81	32	56.14
Solanum lycopersicum	Tomato	43	7	34	79.07	48	84.21
Triticum aestivum	Bread wheat	166	6	18	10.84	25	43.86
Gossypium raimondii	Cotton	52	7	30	57.69	46	80.7
Setaria italica	Foxtail millet	53	5	21	39.62	28	49.12
Populus trichocarpa	Western balsam poplar	59	6	26	44.07	39	68.42
Column descriptions
Number of SET domain-containing genes	Number SET domain-containing genes identified in respective species based on literature
Number of phylogenetic clades	Number of phylogenetic claded identified in respective species based on literature
Number of orthologs	The number of SET domain-containing genes of respective plant species identified as orthologs to StSET genes.
% Orthologs	The proportion of SET domain-containing genes of respective plant species identified as orthologs to StSET genes.
Number of orthologous StSET genes	The number of StSETs identified as orthologs to SET domain-containing genes of respective species.
% Orthologous StSET genes	The proportion of StSETs identified as orthologs to SET domain-containing genes of respective species.

## Sheet: Table S8
Table S8: Gene-specific primers designed using the PrimerQuest tool (https://eu.idtdna.com/pages/tools/primerquest) were used in the RT-qPCR analysis.
Gene	Forward-Primer (3'-5')	Reverse-Primer (5'-3')	Primer Efficiency (%)
importin subunit alpha (StAlpha)	ACCTCGATAAGAAGCTGGAGA	AGTTTCCGGAACTGTGTTGT	85.88
StSET13	ACATGGTCTTCGGTACCATTTC	CGACTTTACTACTTACAACCTTCCT	93.91
StSET30	GGAGATCGAAGGAATCAGGAAAG	TGCTGTCTCACTTCACCTAAAC	84.47
StSET48	CTTGTTCGTGCCCTCCTAAT	CTGACCTCTCCAGCATATTCAC	93.16
StSET52	AAGTTGAGACCACGCGATAC	CAGTCAGCTTGGCCCATATAA	89.61
